# Supplementary material for: Evolution of Codon Usage Bias in Henipaviruses Is Governed by Natural Selection and Is Host-Specific
Source: Viruses. 2018 Nov 1;10(11):604. doi: 10.3390/v10110604 (PMC6266499; doi:10.3390/v10110604)
Supplement: Supplementary file 1 [file viruses-10-00604-s001.zip]

Archive with 11 entries (9 files):
- viruses-371287-supplementary/
- viruses-371287-supplementary/Supplementary Data/
- viruses-371287-supplementary/Supplementary Data/Supplementary Figure 1.tif
- viruses-371287-supplementary/Supplementary Data/Supplementary Figure 2.tif
- viruses-371287-supplementary/Supplementary Data/Supplementary Figures captions.docx
- viruses-371287-supplementary/Supplementary Data/Supplementary Table 1.doc
- viruses-371287-supplementary/Supplementary Data/Supplementary Table 2.doc
- viruses-371287-supplementary/Supplementary Data/Supplementary Table 3.doc
- viruses-371287-supplementary/Supplementary Data/Supplementary Table 4.doc
- viruses-371287-supplementary/Supplementary Data/Supplementary Table 5.doc
- viruses-371287-supplementary/Supplementary Data/Supplementary Table 6.doc
